# Supplementary material for: Identification and distribution of Rhipicephalus microplus in selected high-cattle density districts in Uganda: signaling future demand for novel tick control approaches
Source: BMC Vet Res. 2024 Mar 25;20:119. doi: 10.1186/s12917-024-03979-z (PMC10964625; doi:10.1186/s12917-024-03979-z)
Supplement: Supplementary file 3 — Supplementary Material 3. [file 12917_2024_3979_MOESM3_ESM.xls]

## Sheet: Table S2
Additional file 3: Table S2. Geographical coordinates, BLASTn results and GenBank accession numbers of 12S rDNA, 16S rDNA genes and ITS2 region sequences of R. microplus ticks from Arua District and Karamoja region, Uganda
No	Latitude	Longitude		Sequence code	Morphological identity	Detaisls of molecular identification						GenBank accession allocated to sequences in this study
			District			Molecular identity	% Query cover	E-value	% ID	accession length	Accession
				12S
1	2.101	34.246	Arua	101	R. microplus	Boophilus microplus strain 10 12S ribosomal RNA gene, partial sequence; mitochondrial	0.98	0	99.74	385	DQ003008.1	OR880376
2	3.634	34.187	Arua	102	R. microplus	Boophilus microplus strain 10 12S ribosomal RNA gene, partial sequence; mitochondrial	0.99	0	99.7	385	DQ003008.1	OR880377
3	2.156	34.856	Kja	P	R. microplus	Boophilus microplus strain 10 12S ribosomal RNA gene, partial sequence; mitochondrial	0.98	0	100	385	DQ003008.1	OR880375
				16S
4	2.156	34.856	Arua	87	R. microplus	Rhipicephalus microplus voucher EP100-C breed Karimojong-Zebu large subunit ribosomal RNA gene, partial sequence; mitochondrial	1	0	99.78	445	OP909779.1	OR880558
5	3.02	34.185	Kja	D	R. microplus	Rhipicephalus microplus voucher EP100-C breed Karimojong-Zebu large subunit ribosomal RNA gene, partial sequence; mitochondrial	1	0	100	445	OP909779.1	OR880556
6	3.001	33.953	Kja	F	R. microplus	Rhipicephalus microplus clone TickCU610MRm large subunit ribosomal RNA gene, partial sequence; mitochondrial	0.98	0	99.55	458	MN880401.1	OR880557
				ITS2
7	2.832	34.078	Kja	I	R. microplus	Rhipicephalus microplus isolate 4Palu 5.8S ribosomal RNA gene, partial sequence; internal transcribed spacer 2	0.99	0	99.91	1287	KC503265.1	OR881483
8	3.02	34.185	Kja	J	R. microplus	Rhipicephalus microplus isolate GZ1 internal transcribed spacer 2, partial sequence	1	0	100	1151	MK224551.1	OR881484
9	1.923	34.88	Kja	K	R. microplus	Rhipicephalus microplus isolate HAI2 internal transcribed spacer 2, partial sequence	1	0	99.6	1148	MK224566.1	OR881485
